# Supplementary material for: Association of Dietary Nitrate, Nitrite, and N-Nitroso Compounds Intake and Gastrointestinal Cancers: A Systematic Review and Meta-Analysis
Source: Toxics. 2023 Feb 17;11(2):190. doi: 10.3390/toxics11020190 (PMC9962651; doi:10.3390/toxics11020190)
Supplement: Supplementary file 1 [file toxics-11-00190-s001.zip]

Archive with 2 entries (2 files):
- toxics-2092528-Supplementary Table S1.pdf
- toxics-2092528-Supplementary Table S2.pdf
